# Supplementary material for: Changing the Health Behavior of Patients With Cardiovascular Disease Through an Electronic Health Intervention in Three Different Countries: Cost-Effectiveness Study in the Do Cardiac Health: Advanced New Generation Ecosystem (Do CHANGE) 2 Randomized Controlled Trial
Source: J Med Internet Res. 2020 Jul 28;22(7):e17351. doi: 10.2196/17351 (PMC7420510; doi:10.2196/17351)
Supplement: Multimedia Appendix 3 [file jmir_v22i7e17351_app3.xlsx]

## Sheet: Hoja1
			Healthcare costs of the control group	Phase 1 costs (€)		Phase 2 costs (€)						Societal costs of the control group	Phase 1 costs (€)		Phase 2 costs (€)
			Control group – Baseline	BSA	ETZ	BSA	ETZ	Taiwan				Control group – Baseline	BSA	ETZ	BSA	ETZ	Taiwan
			Total time spent by professionals in usual care (overhead 18%)	34.7746	140.101	29.9012	138.025	114.248				Extra travel time spent by patients in usual care compared to Do CHANGE	0.48	-0.07	0.4	0.55	-0.9
			Time spent by Specialist (assessment and care planning)	5.22	20.03	5.22	20.03	12.74				Extra costs and travel time spent by informal caregivers in usual care compared to Do CHANGE	2.91	-2.99	2.4	22.91	-2,27
			Time spent by Nurse (assessment and care planning)	10.4	20	10.4	20	3.16				Healthcare costs	694.975	140.101	646.081	343.975	114.248
			Visits to GP	9.5	18.44	9.72	21.31	2				TOTAL	698.365	137.041	648.881	367.435	113.348
			Visits to Specialist	4.35	60.26	0	55.63	78.92				Control group – High (Advanced disease stage 1)	BSA	ETZ	BSA	ETZ	Taiwan
			Non-planned hospitalisations	660.2	0	616.18	205.95	0				Extra travel time spent by patients in usual care compared to Do CHANGE	1.58	-0.48	0.76	-0.28	-0.74
			TOTAL	694.975	140.101	646.081	343.975	114.248				Extra costs and travel time spent by informal caregivers in usual care compared to Do CHANGE	9.6	-20.17	4.58	-11.95	-1,86
			Control group – High (Advanced disease stage 1)	BSA	ETZ	BSA	ETZ	Taiwan				Healthcare costs	851.03	1167.58	1284.41	88.7596	71.449
			Total time spent by professionals in usual care (overhead 18%)	44.1202	240.791	37.3706	88.7596	71.449				TOTAL	862.21	1146.93	1289.75	76.5296	70.709
			Time spent by Specialist (assessment and care planning)	5.22	20.03	5.22	20.03	12.74				Control group – Stage 1 (Advanced disease stage 2)	BSA	ETZ	BSA	ETZ	Taiwan
			Time spent by Nurse (assessment and care planning)	10.4	20	10.4	20	3.16				Extra travel time spent by patients in usual care compared to Do CHANGE	0.86	0.86	0.64	0.25	-0.38
			Visits to GP	11.47	11.06	13.15	7.38	4.22				Extra costs and travel time spent by informal caregivers in usual care compared to Do CHANGE	5.2	36.24	3.85	10.56	-0,95
			Visits to Specialist	10.3	152.97	2.9	27.81	40.43				Healthcare costs	3703.82	1129.23	2381.63	312.997	93.4442
			Non-planned hospitalisations	806.91	926.79	1247.04	0	0				TOTAL	3709.88	1166.33	2386.12	323.807	93.0642
			TOTAL	851.03	1167.58	1284.41	88.7596	71.449				Control group – Stage 2 (Advanced disease stage 3)	BSA	ETZ	BSA	ETZ	Taiwan
			Control group – Stage 1 (Advanced disease stage 2)	BSA	ETZ	BSA	ETZ	Taiwan				Extra travel time spent by patients in usual care compared to Do CHANGE	-0.02	0.02	0.19	-0.36	0.15
			Total time spent by professionals in usual care (overhead 18%)	43.4122	202.441	34.2672	136.467	93.4442				Extra costs and travel time spent by informal caregivers in usual care compared to Do CHANGE	-0.15	0.7	1.16	-14.93	0,37
			Time spent by Specialist (assessment and care planning)	5.22	20.03	5.22	20.03	12.74				Healthcare costs	4439.48	945.402	3484.41	88.7596	114.944
			Time spent by Nurse (assessment and care planning)	10.4	20	10.4	20	3.16				TOTAL	4439.31	946.122	3485.76	73.4696	115.094
			Visits to GP	7.97	39.91	8.92	25.29	7.27				Societal costs of the intervention group
			Visits to Specialist	13.2	91.62	4.5	50.33	56.02				Intervention group – Baseline	BSA	ETZ	BSA	ETZ	Taiwan
			Non-planned hospitalisations	3660.41	926.79	2347.36	176.53	0				Time spent by patients using the service	9.11	45.21	9.71	23.08	2
			TOTAL	3703.82	1129.23	2381.63	312.997	93.4442				Healthcare costs	203.68	678.799	299.902	489.824	156.94
			Control group – Stage 2 (Advanced disease stage 3)	BSA	ETZ	BSA	ETZ	Taiwan				TOTAL	212.79	724.009	309.612	512.904	158.94
			Total time spent by professionals in usual care (overhead 18%)	38.1848	164.952	36.7216	88.7596	114.944				Intervention group – High (Advanced disease stage 1)	BSA	ETZ	BSA	ETZ	Taiwan
			Time spent by Specialist (assessment and care planning)	5.22	20.03	5.22	20.03	12.74				Time spent by patients using the service	1.52	48.13	8.13	32.08	2.94
			Time spent by Nurse (assessment and care planning)	10.4	20	10.4	20	3.16				Healthcare costs	558.873	269.878	729.254	166.427	244.956
			Visits to GP	8.18	21.31	7.23	7.38	9.61				TOTAL	560.393	318.008	737.384	198.507	247.896
			Visits to Specialist	8.56	78.45	8.27	27.81	71.9				Intervention group – Stage 1 (Advanced disease stage 2)	BSA	ETZ	BSA	ETZ	Taiwan
			Non-planned hospitalisations	4401.3	780.45	3447.69	0	0				Time spent by patients using the service	8.35	32.24	11.59	37.19	1.86
			TOTAL	4439.48	945.402	3484.41	88.7596	114.944				Healthcare costs	780.007	1467.87	942.39	240.358	161.583
			Healthcare costs of the intervention group									TOTAL	788.357	1500.11	953.98	277.548	163.443
			Intervention group – Baseline	BSA	ETZ	BSA	ETZ	Taiwan				Intervention group – Stage 2 (Advanced disease stage 3)	BSA	ETZ	BSA	ETZ	Taiwan
			Total time spent by professionals in usual care (overhead 18%)	56.9704	215.409	57.8318	180.894	156.94				Time spent by patients using the service	33.02	47.3	22.64	46.84	1.95
			Time spent by Specialist (assessment and care planning)	17.41	66.75	17.41	66.75	42.46				Healthcare costs	3212.8	965.205	2176.32	240.358	138.674
			Time spent by Nurse (assessment and care planning)	15.59	30	15.59	20	3.16				TOTAL	3245.82	1012.51	2198.96	287.198	140.624
			Visits to GP	6.58	20.9	7.31	2.46	11.04
			Visits to Specialist	8.7	64.9	8.7	64.09	76.34
			Non-planned hospitalisations	146.71	463.39	242.07	308.93	0
			TOTAL	203.68	678.799	299.902	489.824	156.94
			Intervention group – High (Advanced disease stage 1)	BSA	ETZ	BSA	ETZ	Taiwan
			Total time spent by professionals in usual care (overhead 18%)	45.3828	269.878	69.0536	166.427	244.956
			Time spent by Specialist (assessment and care planning)	17.41	66.75	17.41	66.75	42.46
			Time spent by Nurse (assessment and care planning)	15.59	30	15.59	20	3.16
			Visits to GP	1.83	27.66	8.55	17.21	11.61
			Visits to Specialist	3.63	104.3	16.97	37.08	150.36
			Non-planned hospitalisations	513.49	0	660.2	0	0
			TOTAL	558.873	269.878	729.254	166.427	244.956
			Intervention group – Stage 1 (Advanced disease stage 2)	BSA	ETZ	BSA	ETZ	Taiwan
			Total time spent by professionals in usual care (overhead 18%)	46.4566	202.075	47.4596	185.838	142.013
			Time spent by Specialist (assessment and care planning)	17.41	66.75	17.41	66.75	42.46
			Time spent by Nurse (assessment and care planning)	15.59	30	15.59	20	3.16
			Visits to GP	2.74	10.09	5.04	28.2	11.05
			Visits to Specialist	3.63	64.41	2.18	42.54	63.68
			Non-planned hospitalisations	733.55	1265.79	894.93	54.52	19.57
			TOTAL	780.007	1467.87	942.39	240.358	161.583
			Intervention group – Stage 2 (Advanced disease stage 3)	BSA	ETZ	BSA	ETZ	Taiwan
			Total time spent by professionals in usual care (overhead 18%)	58.528	223.775	49.0172	185.838	138.674
			Time spent by Specialist (assessment and care planning)	17.41	66.75	17.41	66.75	42.46
			Time spent by Nurse (assessment and care planning)	15.59	30	15.59	20	3.16
			Visits to GP	8.33	20.73	6.07	28.2	12.51
			Visits to Specialist	8.27	72.16	2.47	42.54	59.39
			Non-planned hospitalisations	3154.27	741.43	2127.3	54.52	0
			TOTAL	3212.8	965.205	2176.32	240.358	138.674
